# Supplementary material for: Fine-scaled climate variation in equatorial Africa revealed by modern and fossil primate teeth
Source: Proc Natl Acad Sci U S A. 2022 Aug 22;119(35):e2123366119. doi: 10.1073/pnas.2123366119 (PMC9440354; doi:10.1073/pnas.2123366119)
Supplement: Supplementary File [file pnas.2123366119.sd01.xlsx]

## Sheet: Dataset S1
	Supplemental Information for: Fine-Scaled Climate Variation in Equatorial Africa Revealed by Modern and Fossil Primate Teeth Daniel R. Green 1*, Janaina N. Ávila 2, Susanne Cote 3, Wendy Dirks 4, Daeun Lee 5, Christopher J. Poulsen 4, Ian S. Williams 6, Tanya M. Smith 2,7 1 Department of Human Evolutionary Biology, Harvard University, 2 Griffith Centre for Social and Cultural Research, Griffith U…
	1. Summary of results by location and taxon
	Awash, Ethiopian Rift: Papio hamadryas				Derdre, Ethiopian Highlands: Theropithecus gelada				Rubirizi, Uganda: Papio anubis				Rubirizi, Uganda: Chlorocebus tantalus tantalus				Lama, Benin: Cercopithecus mona
		δ18O				δ18O				δ18O				δ18O				δ18O
	High	28.7201			High	27.6456			High	24.0344			High	26.6824			High	23.2508
	1 S.D.	26.8466			1 S.D.	25.953			1 S.D.	22.8734			1 S.D.	24.508			1 S.D.	21.1061
	Mean	25.6			Mean	24.7829			Mean	21.81			Mean	23.028			Mean	19.8001
	Mean Range	3.64389			Mean Range	5.35158			Mean Range	4.46541			Mean Range	4.5566			Mean Range	4.39596
	Range	7.28519			Range	6.48842			Range	5.88412			Range	10.7669			Range	6.10279
	1 S.D.	24.3534			1 S.D.	23.6127			1 S.D.	20.7465			1 S.D.	21.548			1 S.D.	18.4941
	Low	21.4349			Low	21.1572			Low	18.1502			Low	15.9154			Low	17.148
	n	870			n	235			n	544			n	267			n	181
			Modern and fossil primate measurements:	2600
			Modern primate measurements:	2352
			Cercopithecoid measurements:	2097
	2. Summary of results by tooth
	73261 LLM1							73261 LLM2							73261 LLM3								73436 LLM1								73436 LLM2								HT17-02 LM2								HT17-02 LM3
	Female							Female							Female								Female								Female								Male								Male
	Papio hamadryas							Papio hamadryas							Papio hamadryas								Papio hamadryas								Papio hamadryas								Papio anubis								Papio anubis
	Awash, Ethiopia							Awash, Ethiopia							Awash, Ethiopia								Awash, Ethiopia								Awash, Ethiopia								Awash, Ethiopia								Awash, Ethiopia
		δ18O	Days	Microns					δ18O	Days	Microns					δ18O	Days	Microns						δ18O	Days	Microns						δ18O	Days	Microns						δ18O	Days	Microns						δ18O	Days
	High	28.4814	0	0				High	28.639	0	0				High	27.0171	0	0					High	26.0793	0	0					High	28.7201	0	0					High	26.7634	0	0					High	28.4815	0
	2 S.D.	28.1042	43	893				2 S.D.	28.1518	98	2240.76				2 S.D.	26.7595	68	1945.28					2 S.D.	26.2508	48	883.601					2 S.D.	28.9672	26	508.824					2 S.D.	26.7441	2	36					2 S.D.	28.1249	7
	1 S.D.	27.358	204	3278				1 S.D.	27.0727	227	3560.8				1 S.D.	25.8553	167	3470.17					1 S.D.	25.8168	272	3390.23					1 S.D.	27.9142	70	1680.39					1 S.D.	25.9277	162	3155.38					1 S.D.	27.4041	56
	Mean	26.6118	310	4196				Mean	25.9936	266	3811.56				Mean	24.9511	226	4152.26					Mean	25.3829	396	4146.13					Mean	26.8612	243	3369.61					Mean	25.1112	259	3900.21					Mean	26.6834	119
	Range	3.64478	364	4577				Range	4.7041	322	4135.18				Range	4.00835	266	4533.48					Range	2.30184	445	4446.84					Range	3.66612	337	3834.31					Range	3.77288	404	4890.35					Range	3.64042	274
	1 S.D.	25.8657	413	4975				1 S.D.	24.9146	382	4475.84				1 S.D.	24.0468	288	4766.34					1 S.D.	24.949	536	5028.7					1 S.D.	25.8082	456	4421.57					1 S.D.	24.2948	590	5912.14					1 S.D.	25.9627	406
	2 S.D.	25.1195	475	5293				2 S.D.	23.8355	478	5094.69				2 S.D.	23.1426	354	5204.23					2 S.D.	24.5151	648	5850					2 S.D.	24.7553	575	4967					2 S.D.	23.4783	662	6333.52					2 S.D.	25.242	484
	Low	23.9349						Low	23.9349	508	5270.7				Low	23.0088	411	5642.12					Low	23.7775							Low	25.054							Low	22.9905	719	6946					Low	24.8411
										602	5561						462	5988.32
																	569	6467
	3. Full δ18O datasets
	n =	65	measurements					n =	77	measurements					n =	92	measurements						n =	98	measurements						n =	72	measurements						n =	100	measurements						n =	73	measurements
	Title	δ18O	± 1 s.e.	Distance				Title	δ18O	± 1 s.e.	Distance				Title	δ18O	± 1 s.e.	Distance					Title	δ18O	± 1 s.e.	Distance					Title	δ18O	± 1 s.e.	Distance					Title	δ18O	± 1 s.e.	Distance					Title	δ18O	± 1 s.e.
	261-M1-1	25.0295	0.0652575	0				261-1	24.4137	0.172693	0				261_LLM3-1	25.8359	0.0907427	0					436-LLM1-1	24.0717	0.0711145	0					436-1	25.6421	0.178444	0					HT17-02-LM2-1	25.0702	0.0965185	0					HT17-02-LM3-2	26.0315	0.0403144
	261-M1-2	25.7779	0.0774847	148				261-2	25.9882	0.151441	158.114				261_LLM3-2	25.7704	0.114567	172.627					436-LLM1-2	23.7775	0.0690046	136.473					436-3	25.8343	0.212175	384.708					HT17-02-LM2-2	26.317	0.0482651	140.869					HT17-02-LM3-3	25.3562	0.0844619
	261-M1-3	25.9042	0.0770958	304.605				261-3	25.2127	0.17868	328.114				261_LLM3-3	26.0059	0.0759518	336.41					436-LLM1-2B	24.393	0.0739877	200.505					436-4	25.3953	0.163385	564.985					HT17-02-LM2-3	26.6848	0.0925382	267.691					HT17-02-LM3-4	26.5717	0.0553452
	261-M1-4	25.8842	0.0969411	439.234				261-4	25.0174	0.1642	499.286				261_LLM3-4	25.069	0.104556	504.115					436-LLM1-3	24.7394	0.0748899	269.967					436-5	25.5726	0.160521	742.186					HT17-02-LM2-4	26.0433	0.111972	398.661					HT17-02-LM3-5	26.476	0.144608
	261-M1-5	25.8172	0.0753959	571.253				261-5	25.0413	0.171069	809.448				261_LLM3-5	25.0798	0.0700745	645.537					436-LLM1-4	24.6017	0.0649175	390.383					436-6	25.8882	0.153177	941.434					HT17-02-LM2-5	24.9302	0.05711	512.56					HT17-02-LM3-6	25.8566	0.0849121
	261-M1-6	26.018	0.0660312	712.476				261-6	25.1057	0.149813	929.448				261_LLM3-6	24.9001	0.0811887	821.676					436-LLM1-5	24.6497	0.0923847	510.799					436-7	26.1929	0.164175	1140.68					HT17-02-LM2-6	22.9905	0.0730074	642.668					HT17-02-LM3-7	25.7904	0.140545
	261-M1-6B	25.3381	0.0632601	782.54				261-7	25.3989	0.178757	1149.67				261_LLM3-7	24.5679	0.0534542	992.556					436-LLM1-6	24.8358	0.0767149	617.1					436-8	25.6825	0.165191	1333.04					HT17-02-LM2-7B	23.3696	0.116	809.176					HT17-02-LM3-8B	26.0336	0.0540383
	261-M1-7	24.8366	0.0789513	868.243				261-8	25.6397	0.180335	1275.57				261_LLM3-8	24.9801	0.0738767	1160.19					436-LLM1-7	25.2548	0.0647629	717.1					436-9	26.1168	0.162167	1529.51					HT17-02-LM2-8B	23.2297	0.0759697	893.2					HT17-02-LM3-9	26.6888	0.0772169
	261-M1-7B	25.8401	0.073226	914.341				261-9	25.955	0.14852	1496.99				261_LLM3-9	25.2549	0.0747947	1353.32					436-LLM1-8	24.7008	0.0721064	833.826					436-10	25.2064	0.176357	1723.67					HT17-02-LM2-9	23.502	0.067576	1041.12					HT17-02-LM3-10	27.2536	0.107433
	261-M1-8	26.2656	0.0815075	976.983				261-10	26.1277	0.126991	1647.74				261_LLM3-10	25.279	0.0659095	1535.8					436-LLM1-9	24.5829	0.0779978	918.679					436-11	25.2069	0.171883	1794.38					HT17-02-LM2-10	23.72	0.176734	1174.09					HT17-02-LM3-11	27.0118	0.0895463
	261-M1-9	26.9082	0.101024	1088.79				261-11	26.8841	0.201057	1850.77				261_LLM3-11	24.9933	0.0622847	1638.88					436-LLM1-9B	24.4956	0.0732662	951.966					436-12	25.054	0.147942	1865.09					HT17-02-LM2-11	24.0623	0.0772234	1317.63					HT17-02-LM3-12	27.0601	0.0373107
	261-M1-10	26.651	0.0797715	1193.79				261-12	27.2261	0.172695	2053.01				261_LLM3-12	25.1958	0.0666962	1743.28					436-LLM1-10	24.9466	0.117517	1008.83					436-13	26.1886	0.166291	1936.68					HT17-02-LM2-12	24.8199	0.142515	1453.51					HT17-02-LM3-13	27.2948	0.0555967
	261-M1-11	27.1675	0.0658842	1299.85				261-13	26.6382	0.201235	2223.31				261_LLM3-13	25.0643	0.0633229	1850.17					436-LLM1-11	24.757	0.0771904	1086.93					436-14	25.8978	0.155055	2007.39					HT17-02-LM2-13	25.5842	0.0980457	1577.97					HT17-02-LM3-14	26.9579	0.139591
	261-M1-12	27.0712	0.0666731	1425.25				261-14	27.0273	0.167074	2395.93				261_LLM3-14	25.6074	0.0715198	1948.66					436-LLM1-12	24.9592	0.0786037	1168.93					436-15	25.832	0.180852	2080.19					HT17-02-LM2-14B	24.6611	0.0934248	1733.19					HT17-02-LM3-15	27.0717	0.0712804
	261-M1-13	27.4516	0.0933557	1536.02				261-15	27.9247	0.169	2566.59				261_LLM3-15	25.4754	0.0672203	2050.64					436-LLM1-13	25.0483	0.0744474	1259.54					436-16	26.1048	0.195971	2152.99					HT17-02-LM2-15B	24.6359	0.0959134	1879.58					HT17-02-LM3-16B	27.5606	0.142776
	261-M1-14	26.9857	0.0773181	1641.49				261-16	27.9485	0.160711	2641.76				261_LLM3-16	25.5534	0.0777462	2159.84					436-LLM1-14	25.6884	0.0760476	1341.54					436-18	25.8223	0.166427	2295.29					HT17-02-LM2-16	25.0631	0.124717	1984.96					HT17-02-LM3-17	26.6842	0.134537
	261-M1-15	27.4966	0.0814224	1743.54				261-17	27.5698	0.14549	2718.25				261_LLM3-17	25.5424	0.074448	2261.82					436-LLM1-15	25.1245	0.0617989	1423.55					436-19	25.4015	0.199603	2366					HT17-02-LM2-17	24.7168	0.0636512	2122.87					HT17-02-LM3-18	26.5698	0.104509
	261-M1-16	27.4138	0.084053	1853.65				261-18	27.2869	0.17813	2793.25				261_LLM3-18	25.3678	0.0626888	2361.82					436-LLM1-16	25.3893	0.0930047	1505.56					436-20	25.8297	0.160955	2438.81					HT17-02-LM2-18	24.3798	0.101101	2236.57					HT17-02-LM3-19	26.6953	0.11626
	261-M1-17	27.6904	0.0650473	1953.77				261-19	25.8828	0.120965	2868.25				261_LLM3-19	25.5906	0.0795377	2462.94					436-LLM1-17	26.0793	0.0662332	1595.69					436-21	25.6883	0.168545	2511.61					HT17-02-LM2-19	24.0572	0.164092	2375.02					HT17-02-LM3-20	27.0865	0.107482
	261-M1-18	28.064	0.0834619	2053.9				261-20	25.4594	0.158576	2945.87				261_LLM3-20	25.2541	0.0864409	2564.92					436-LLM1-18	25.9301	0.0649137	1677.7					436-22	25.9785	0.159865	2584.41					HT17-02-LM2-20	24.3178	0.114734	2511.77					HT17-02-LM3-21	27.476	0.0484013
	261-M1-19	27.8578	0.0744857	2154.02				261-21	24.846	0.143432	3020.87				261_LLM3-21	24.7754	0.0652887	2666.04					436-LLM1-19	26.0625	0.0757072	1762.85					436-23	26.1837	0.158073	2657.21					HT17-02-LM2-21	25.0524	0.0587378	2650.45					HT17-02-LM3-22	26.7664	0.0880989
	261-M1-20	27.6383	0.0645088	2254.27				261-22	24.9746	0.182683	3098.49				261_LLM3-22	24.3138	0.0721421	2766.54					436-LLM1-20	25.8373	0.0621434	1841.9					436-24	25.8603	0.166783	2730.01					HT17-02-LM2-22	24.7749	0.0430189	2786.17					HT17-02-LM3-23B	27.5917	0.112607
	261-M1-21	26.5046	0.0738732	2315.66				261-23	25.2379	0.188348	3173.49				261_LLM3-23	23.8155	0.0774312	2868.52					436-LLM1-21	25.8178	0.0734244	1925.12					436-25	25.3823	0.171053	2783.86					HT17-02-LM2-23	25.0738	0.0383496	2918.97					HT17-02-LM3-24	26.2837	0.100055
	261-M1-22	27.3413	0.0658198	2425.78				261-24	26.1617	0.158577	3248.49				261_LLM3-24	23.7897	0.0600897	2970.5					436-LLM1-22	25.8293	0.0580853	2011					436-26	25.818	0.159176	2856.66					HT17-02-LM2-24	25.1553	0.0689714	3054.99					HT17-02-LM3-25	26.3757	0.221931
	261-M1-23	26.9556	0.0752754	2525.9				261-25	26.9045	0.189226	3323.65				261_LLM3-25	23.9819	0.0828952	3071					436-LLM1-23	25.1241	0.100866	2088.18					436-27	26.0339	0.179326	2929.46					HT17-02-LM2-25	25.397	0.0522714	3191					HT17-02-LM3-26	27.1594	0.0537478
	261-M1-24	27.1163	0.0886622	2626.22				261-26	27.1038	0.176094	3399.32				261_LLM3-26	23.7108	0.0750158	3151.22					436-LLM1-24	25.3883	0.0694966	2164.5					436-28	25.9291	0.151623	3005.62					HT17-02-LM2-26	25.0773	0.0555519	3255.54					HT17-02-LM3-27	27.7345	0.093773
	261-M1-25	27.0211	0.0638896	2742.19				261-27	26.0627	0.176492	3474.32				261_LLM3-27	23.7529	0.0737925	3231.45					436-LLM1-25	25.159	0.0612165	2247.72					436-29	26.8143	0.169536	3078.42					HT17-02-LM2-27	24.9179	0.0659608	3309.39					HT17-02-LM3-28	27.2257	0.147173
	261-M1-25B	27.4373	0.0572417	2792.44				261-28	26.6359	0.146292	3549.32				261_LLM3-28	23.6052	0.0603172	3311.55					436-LLM1-26	25.3215	0.0703345	2337.03					436-30	26.3299	0.174347	3154.58					HT17-02-LM2-28B	25.4017	0.103749	3380.1					HT17-02-LM3-29	26.8021	0.0746219
	261-M1-26	28.4814	0.0643688	2842.93				261-29	26.3716	0.201608	3624.32				261_LLM3-29	23.9772	0.0651604	3392.17					436-LLM1-27	26.036	0.0811873	2413.35					436-31	26.1266	0.14124	3230.74					HT17-02-LM2-29	25.6067	0.0592663	3409.26					HT17-02-LM3-30	27.0579	0.0712689
	261-M1-27	28.1632	0.0896615	2944.37				261-30	25.6917	0.189412	3699.32				261_LLM3-30	24.2031	0.0711774	3474.63					436-LLM1-28	25.552	0.0693928	2496.56					436-32	25.8366	0.195152	3303.54					HT17-02-LM2-30	25.0061	0.169526	3466.27					HT17-02-LM3-31B	27.1442	0.123939
	261-M1-31	26.7644	0.0732586	3305.75				261-31	26.0313	0.158664	3774.32				261_LLM3-31	24.4621	0.0666291	3555.68					436-LLM1-29	25.7784	0.0701903	2580.88					436-33	26.3488	0.211224	3379.7					HT17-02-LM2-31	24.5803	0.0787352	3519.42					HT17-02-LM3-32	26.2741	0.101134
	261-M1-32	26.5843	0.0795864	3369.66				261-32	25.7804	0.158961	3849.32				261_LLM3-32	25.0025	0.108653	3638.14					436-LLM1-30	26.0306	0.0683492	2664.1					436-34	26.4856	0.169762	3452.5					HT17-02-LM2-32	24.8414	0.0547841	3572.57					HT17-02-LM3-33	26.1473	0.14495
	261-M1-33	26.705	0.0786514	3436.93				261-33	25.6128	0.158467	3925.8				261_LLM3-33	24.9927	0.0689062	3719.54					436-LLM1-31	25.7732	0.0675094	2744.72					436-35	26.8968	0.162301	3528.66					HT17-02-LM2-33	25.5458	0.0778763	3622.07					HT17-02-LM3-34	25.7935	0.0664422
	261-M1-34	27.012	0.070727	3514.71				261-34	26.7429	0.181354	4000.8				261_LLM3-34	25.0608	0.0889575	3791.13					436-LLM1-32	25.1441	0.0630248	2822.98					436-36	26.4001	0.204123	3568.97					HT17-02-LM2-34	25.8425	0.0723734	3672.07					HT17-02-LM3-36	26.1439	0.0775829
	261-M1-35	26.993	0.0750936	3573.02				261-35	26.086	0.158658	4054.65				261_LLM3-35	24.2958	0.0870072	3861.84					436-LLM1-33	25.5623	0.0488964	2905.33					436-37	27.3151	0.17571	3605.37					HT17-02-LM2-35	25.8729	0.125899	3732.27					HT17-02-LM3-37	25.7426	0.0744351
	261-M1-36	27.1352	0.0953062	3642.66				261-36	26.1445	0.184597	4104.65				261_LLM3-36	24.1141	0.0742825	3932.55					436-LLM1-34	25.4937	0.0737394	2999.67					436-38	26.8779	0.157364	3641.77					HT17-02-LM2-36	25.3499	0.0515889	3785.42					HT17-02-LM3-38	25.6675	0.171602
	261-M1-37	27.2163	0.0817658	3690.09				261-37	26.6648	0.173081	4154.65				261_LLM3-37	24.3551	0.0692684	4003.26					436-LLM1-35	25.3211	0.0673989	3069.13					436-39	26.9168	0.171103	3679.85					HT17-02-LM2-37	25.4436	0.0969229	3838.58					HT17-02-LM3-39	26.4039	0.129624
	261-M1-38	26.6224	0.0617513	3752.74				261-38	26.6515	0.14779	4204.65				261_LLM3-38	24.3701	0.0708241	4074.85					436-LLM1-36	25.1873	0.0890848	3149.75					436-40	27.514	0.148315	3715.2					HT17-02-LM2-38	24.7449	0.119612	3895.14					HT17-02-LM3-40	26.008	0.140392
	261-M1-39	26.4178	0.0992628	3818.51				261-39	27.4857	0.203606	4254.65				261_LLM3-39	25.3473	0.0570809	4145.56					436-LLM1-37	25.5699	0.0842896	3230.38					436-41	27.5231	0.18283	3751.6					HT17-02-LM2-39	24.7904	0.131113	3951.71					HT17-02-LM3-41	26.2874	0.0906927
	261-M1-40	26.2779	0.0868087	3883.7				261-40	27.7546	0.169683	4295.89				261_LLM3-40	25.4071	0.074372	4215.74					436-LLM1-38	26.0146	0.119696	3311					436-42	26.6072	0.168577	3788					HT17-02-LM2-40	24.7082	0.0307585	3997.81					HT17-02-LM3-42	27.2368	0.115898
	261-M1-41	26.1972	0.0773152	3946.95				261-41	27.388	0.1937	4336.2				261_LLM3-41	26.4024	0.0911114	4287.32					436-LLM1-39	26.0528	0.0846048	3350.05					436-43	27.1718	0.172771	3824.4					HT17-02-LM2-41	24.3083	0.116551	4036.86					HT17-02-LM3-43	26.4118	0.0923523
	261-M1-42	26.1992	0.0909491	4009.59				261-42	28.2041	0.196257	4376.2				261_LLM3-42	26.8861	0.0755139	4357.5					436-LLM1-40	25.7035	0.0661408	3392.77					436-44	27.1313	0.171636	3860.8					HT17-02-LM2-42	24.7443	0.0796047	4091.86					HT17-02-LM3-44	26.1137	0.0836507
	261-M1-43	25.785	0.0984224	4071.68				261-43	27.93	0.160328	4417.43				261_LLM3-43	27.0171	0.0817448	4407.75					436-LLM1-41	26.02	0.080144	3426.31					436-45	26.8752	0.154392	3895.8					HT17-02-LM2-44	25.0802	0.111291	4183.88					HT17-02-LM3-45B	25.8811	0.143608
	261-M1-44	25.6214	0.10026	4133.78				261-44	28.639	0.169642	4457.43				261_LLM3-44	26.495	0.0762512	4457.75					436-LLM1-42	25.5031	0.0858226	3473.48					436-46	27.0611	0.166127	3932.2					HT17-02-LM2-45	24.7702	0.103692	4233.88					HT17-02-LM3-46B	26.3491	0.0795504
	261-M1-45	25.7767	0.0823434	4185.26				261-45	27.4789	0.17102	4498.66				261_LLM3-45	25.7698	0.0758179	4507.79					436-LLM1-43	26.042	0.095629	3530.49					436-47	27.1523	0.169943	3968.61					HT17-02-LM2-46	25.9319	0.0257878	4289.2					HT17-02-LM3-47	25.9184	0.0996437
	261-M1-46	25.7543	0.0709917	4235.75				261-46	27.1375	0.177443	4538.66				261_LLM3-47	25.3035	0.0614187	4597.79					436-LLM1-44	25.5989	0.0654648	3567.2					436-48	26.6447	0.170126	4003.61					HT17-02-LM2-47	25.2082	0.166718	4333.85					HT17-02-LM3-48	26.2525	0.106095
	261-M1-47	25.9843	0.0853336	4285.79				261-47	26.2268	0.185801	4579.89				261_LLM3-48	25.9046	0.0680376	4647.79					436-LLM1-45	25.4581	0.0948994	3609.92					436-49	28.0301	0.203573	4040.01					HT17-02-LM2-48B	26.0685	0.0524363	4404.58					HT17-02-LM3-49	26.4872	0.0984839
	261-M1-48	26.0878	0.0973711	4349.82				261-48	26.7872	0.219281	4621.12				261_LLM3-49	25.5354	0.0789822	4697.83					436-LLM1-46	25.4301	0.0623656	3654.65					436-50	27.652	0.173364	4075.01					HT17-02-LM2-49	25.2745	0.0873432	4431.49					HT17-02-LM3-50	25.818	0.142145
	261-M1-49	25.9648	0.072223	4399.82				261-49	25.7642	0.168774	4661.12				261_LLM3-50	25.9049	0.076436	4747.99					436-LLM1-47	25.5052	0.0985386	3690.7					436-51	27.4205	0.208915	4111.41					HT17-02-LM2-50	25.5625	0.0701717	4481.17					HT17-02-LM3-51	25.5558	0.111855
	261-M1-50	26.4787	0.0923367	4450.81				261-50	25.354	0.178827	4702.35				261_LLM3-51	26.0197	0.0731557	4798.35					436-LLM1-48	25.2063	0.0792454	3729.75					436-52	27.2663	0.150979	4147.81					HT17-02-LM2-51	25.7447	0.0748899	4530.21					HT17-02-LM3-52	26.3686	0.0998172
	261-M1-51	25.9952	0.0840204	4526.31				261-51	25.9815	0.158262	4743.58				261_LLM3-52	26.2314	0.0964848	4848.35					436-LLM1-49	24.8843	0.0846662	3772.18					436-53	28.0275	0.18444	4182.81					HT17-02-LM2-52	25.5945	0.0530828	4583.24					HT17-02-LM3-53	26.4016	0.0772551
	261-M1-52	26.2266	0.0786061	4590.34				261-52	26.212	0.194737	4784.81				261_LLM3-53	26.7397	0.0721582	4898.39					436-LLM1-50	25.4291	0.0761701	3813.41					436-54	27.8934	0.179955	4217.81					HT17-02-LM2-53	25.5664	0.0575581	4628.85					HT17-02-LM3-54	26.8512	0.0395187
	261-M1-53	26.5945	0.0851085	4655.54				261-53	26.5033	0.163481	4829.54				261_LLM3-54	26.2505	0.071427	4953.97					436-LLM1-51	25.2685	0.0796848	3856.13					436-55	27.7884	0.169326	4252.81					HT17-02-LM2-54	25.3397	0.041699	4672.71					HT17-02-LM3-55	26.9075	0.212929
	261-M1-54	26.4393	0.0761813	4711.44				261-54	27.0923	0.15893	4870.77				261_LLM3-55B	24.8882	0.0713562	5038.17					436-LLM1-52	25.1389	0.0779179	3895.18					436-56	27.3028	0.139561	4289.21					HT17-02-LM2-55	24.7005	0.0945901	4725.98					HT17-02-LM3-56	27.5116	0.0746778
	261-M1-55	26.7683	0.0731658	4766.66				261-55	26.9061	0.200133	4912				261_LLM3-56	24.8864	0.0932086	5076.77					436-LLM1-53	25.3464	0.0560554	3934.23					436-57	28.0971	0.15245	4324.21					HT17-02-LM2-56	23.8717	0.0728298	4778.78					HT17-02-LM3-57	27.5041	0.0972994
	261-M1-56	26.8719	0.0742255	4845.72				261-56	26.404	0.192979	4953.23				261_LLM3-57	25.36	0.107485	5134.96					436-LLM1-54	25.3149	0.0851819	3964.65					436-58	28.4392	0.194615	4359.56					HT17-02-LM2-57	23.8693	0.0981284	4828.36					HT17-02-LM3-58	27.5507	0.0627718
	261-M1-57	26.5447	0.0812514	4901.62				261-57	25.4148	0.196795	4994.46				261_LLM3-58	25.2485	0.0633507	5185					436-LLM1-55	25.9995	0.0670067	4009.37					436-59	28.1551	0.192711	4394.56					HT17-02-LM2-58	25.0671	0.0499294	4874.16					HT17-02-LM3-59	27.3942	0.115044
	261-M1-58	25.9281	0.1007	4956.62				261-58	25.5228	0.164396	5035.69				261_LLM3-59	24.3967	0.0773332	5220.36					436-LLM1-56	25.4845	0.0688421	4050.22					436-60	28.2766	0.195475	4430.96					HT17-02-LM2-59B	24.1836	0.0935463	4940.69					HT17-02-LM3-60	27.6104	0.0806817
	261-M1-59	25.7209	0.0820428	5013.14				261-59	24.9888	0.170224	5076.92				261_LLM3-60	24.0978	0.0713365	5270.52					436-LLM1-57	25.6954	0.090301	4084.63					436-61	27.9793	0.191978	4465.96					HT17-02-LM2-61	23.8274	0.145382	5002.24					HT17-02-LM3-61	27.5611	0.0226552
	261-M1-60	26.3332	0.0822455	5053.45				261-60	25.2191	0.19058	5121.64				261_LLM3-61	24.3177	0.0667605	5321.15					436-LLM1-58	25.3304	0.107462	4127.35					436-62	28.153	0.183331	4500.96					HT17-02-LM2-62	23.7233	0.0690006	5040.45					HT17-02-LM3-62	28.1195	0.0454418
	261-M1-61	26.6822	0.0842548	5088.81				261-61	25.0791	0.195355	5151.64				261_LLM3-62	24.3885	0.112319	5371.4					436-LLM1-59	25.6157	0.0843783	4168.58					436-63	28.7113	0.181018	4535.96					HT17-02-LM2-63	24.4097	0.0546846	5080.45					HT17-02-LM3-63	27.8536	0.0764423
	261-M1-62	26.6265	0.0884689	5126.14				261-62	25.4535	0.224729	5181.64				261_LLM3-63	24.22	0.0761859	5421.65					436-LLM1-60	25.5977	0.103197	4194.54					436-64	28.7025	0.22553	4570.96					HT17-02-LM2-64	24.3308	0.148132	5118.64					HT17-02-LM3-64	28.4815	0.0384377
	261-M1-63	26.8968	0.0826531	5161.5				261-63	25.2577	0.182112	5217.7				261_LLM3-64	24.5022	0.0670932	5471.9					436-LLM1-61	24.9648	0.0687635	4230.68					436-65	28.44	0.167169	4605.96					HT17-02-LM2-65	24.897	0.0837635	5157.69					HT17-02-LM3-65	27.6795	0.0768685
	261-M1-64	27.1157	0.134161	5196.5				261-64	25.1827	0.252019	5247.7				261_LLM3-65	24.3225	0.0548523	5521.9					436-LLM1-62	25.5001	0.0788798	4271.91					436-66	28.7201	0.161787	4640.96					HT17-02-LM2-66B	24.7561	0.113144	5214.09					HT17-02-LM3-66	26.8868	0.144715
	261-M1-65	27.319	0.113591	5292.67				261-65	24.5594	0.19733	5283.75				261_LLM3-66	24.1396	0.0894791	5571.9					436-LLM1-63	25.6149	0.0924677	4296.91					436-68	28.4032	0.208934	4712.36					HT17-02-LM2-67	24.8034	0.0967386	5234.71					HT17-02-LM3-67	27.1931	0.131591
								261-66	24.6753	0.184466	5317.3				261_LLM3-67	25.0085	0.0793665	5618.98					436-LLM1-65	25.5985	0.0766055	4342.45					436-69	28.2843	0.158923	4747.36					HT17-02-LM2-68B	24.6001	0.107561	5291.27					HT17-02-LM3-68	26.7017	0.104299
	*Note: Alphabetical spot suffixes denote measurements made later in measurement sequence							261-67	25.0745	0.255798	5348.92				261_LLM3-68	25.5418	0.0766899	5674.3					436-LLM1-64	25.2784	0.0771568	4382.57					436-70	28.1226	0.171103	4782.36					HT17-02-LM2-69B	24.9532	0.114428	5333.48					HT17-02-LM3-69	26.751	0.0761906
								261-68	24.8562	0.173559	5380.54				261_LLM3-69	25.4508	0.0729512	5704.3					436-LLM1-66	25.259	0.107487	4462.59					436-71	28.0403	0.182442	4822.68					HT17-02-LM2-70	25.0899	0.0569484	5354.07					HT17-02-LM3-70	27.0745	0.173186
								261-69	24.7285	0.169003	5416.6				261_LLM3-70	25.5337	0.0826853	5735.35					436-LLM1-67	25.0995	0.0885404	4502.9					436-72	28.2873	0.162871	4857.68					HT17-02-LM2-71B	25.5315	0.0438729	5410.04					HT17-02-LM3-71	27.253	0.0977479
								261-70	24.5939	0.218615	5448.22				261_LLM3-71	25.4349	0.0964186	5765.62					436-LLM1-68	25.461	0.0716238	4543.1					436-73	28.2086	0.197503	4894.08					HT17-02-LM2-72B	25.5627	0.0760319	5445.04					HT17-02-LM3-72	25.7995	0.129682
								261-71	24.7767	0.172786	5479.84				261_LLM3-72	25.5572	0.0830763	5796.21					436-LLM1-69	25.7722	0.073275	4583.41					436-74	27.0361	0.196069	4930.48					HT17-02-LM2-73	24.2609	0.0816039	5470.5					HT17-02-LM3-73	24.8411	0.0729177
								261-72	24.8671	0.234287	5511.46				261_LLM3-73	25.5651	0.0934143	5826.48					436-LLM1-70	25.353	0.0712902	4624.64					436-75	26.7979	0.172077	4966.88					HT17-02-LM2-75	25.8417	0.113951	5549.31					HT17-02-LM3-74	25.7046	0.156419
								261-73	24.5246	0.226183	5547.52				261_LLM3-74	25.2608	0.0906404	5858.1					436-LLM1-71	25.1693	0.0801876	4665.87													HT17-02-LM2-76C	25.754	0.143679	5616.16					HT17-02-LM3-75	25.7273	0.167167
								261-74	23.9349	0.171032	5579.14				261_LLM3-76	24.8091	0.0767535	5914.32					436-LLM1-72	25.604	0.0837667	4705.87													HT17-02-LM2-77	24.2963	0.0607248	5634.59
								261-75	25.3256	0.174914	5610.77				261_LLM3-77	24.4428	0.119248	5944.32					436-LLM1-73	25.442	0.0724897	4747.36													HT17-02-LM2-78	25.2216	0.120287	5670.37
								261-76	24.7583	0.210834	5633.13				261_LLM3-78	23.9682	0.0786213	5974.91					436-LLM1-74	25.4145	0.0841193	4786													HT17-02-LM2-79	24.582	0.103269	5709.2
								261-77	24.0144	0.23337	5661.41				261_LLM3-79	23.7358	0.068577	6004.91					436-LLM1-75	25.38	0.0775956	4826.2													HT17-02-LM2-80	25.4734	0.0838075	5748.04
															261_LLM3-80	23.3259	0.0877897	6034.91					436-LLM1-76	25.7827	0.0891325	4867.43													HT17-02-LM2-81B	25.192	0.0366931	5801.7
															261_LLM3-81	23.0088	0.0740586	6064.98					436-LLM1-77	25.2951	0.0877307	4918.42													HT17-02-LM2-82	25.8006	0.0919078	5824.18
															261_LLM3-82	23.1189	0.0739548	6095.58					436-LLM1-78	25.2991	0.0831944	4969.41													HT17-02-LM2-83B	26.6593	0.102503	5877.1
															261_LLM3-83	23.3183	0.0726455	6125.58					436-LLM1-79	25.4758	0.0819216	5010.64													HT17-02-LM2-84	26.5629	0.184005	5901.51
															261_LLM3-84	23.7919	0.12646	6155.58					436-LLM1-80	25.7401	0.0857505	5062.06													HT17-02-LM2-85	26.1916	0.0724258	5939.16
															261_LLM3-85	23.1272	0.0876626	6185.58					436-LLM1-81	25.3848	0.0657878	5112.31													HT17-02-LM2-86	26.4775	0.0951161	5977.74
															261_LLM3-86	24.1099	0.0947897	6216.17					436-LLM1-82	25.7678	0.0777077	5162.56													HT17-02-LM2-87	26.7528	0.159354	6015.32
															261_LLM3-87	24.4321	0.0781455	6247.79					436-LLM1-83	25.8612	0.0709935	5208.66													HT17-02-LM2-88	26.015	0.0545807	6053.95
															261_LLM3-88	24.2459	0.0829175	6277.79					436-LLM1-84	25.7999	0.0972792	5258.91													HT17-02-LM2-89	25.514	0.0366275	6091.31
															261_LLM3-89	24.4108	0.0810536	6307.86					436-LLM1-85	25.3681	0.0706689	5309.16													HT17-02-LM2-90	25.3081	0.0682347	6129.39
															261_LLM3-90	24.7445	0.0724574	6337.93					436-LLM1-86	25.4649	0.0746013	5359.16													HT17-02-LM2-91	25.8498	0.0623324	6167.47
															261_LLM3-91	25.8572	0.0751705	6368.34					436-LLM1-87	25.4344	0.0691874	5409.41													HT17-02-LM2-92	25.1793	0.147826	6205.55
															261_LLM3-92	26.4629	0.09247	6398.34					436-LLM1-88	25.5491	0.102593	5459.41													HT17-02-LM2-93	25.873	0.0687843	6241.01
															261_LLM3-93	26.0875	0.0957629	6428.34					436-LLM1-89	25.6171	0.083081	5509.41													HT17-02-LM2-94	25.8574	0.069242	6279.64
															261_LLM3-94	26.1977	0.0895584	6458.6					436-LLM1-90	25.4839	0.0595494	5559.41													HT17-02-LM2-95	25.517	0.143264	6317.22
																							436-LLM1-91	25.7093	0.0903441	5609.41													HT17-02-LM2-96	25.6461	0.0976846	6394.3
																							436-LLM1-92	25.328	0.108806	5659.41													HT17-02-LM2-97	26.32	0.0857423	6477.3
																							436-LLM1-93	25.3924	0.0844922	5709.41													HT17-02-LM2-98	26.0529	0.0815263	6552.89
																							436-LLM1-94	25.1345	0.137608	5750.2													HT17-02-LM2-99	26.7634	0.0878573	6634.82
																							436-LLM1-95	24.987	0.0792789	5800.2													HT17-02-LM2-100	26.3406	0.040103	6713.89
																							436-LLM1-96	25.0854	0.117973	5850.2													HT17-02-LM2-101	24.7227	0.0765586	6788.36
																																							HT17-02-LM2-102	24.4089	0.121535	6866.47
																																							HT17-02-LM2-103	23.9774	0.176587	6945.59
[truncated: 69 more columns]

## Sheet: Dataset S2
	Supplemental Information for: Fine-Scaled Climate Variation in Equatorial Africa Revealed by Modern and Fossil Primate Teeth Daniel R. Green 1*, Janaina N. Ávila 2, Susanne Cote 3, Wendy Dirks 4, Daeun Lee 5, Christopher J. Poulsen 4, Ian S. Williams 6, Tanya M. Smith 2,7 1 Department of Human Evolutionary Biology, Harvard University, 2 Griffith Centre for Social and Cultural Research, Griffith U…
	1. Summary of results from taxon
	Pan
		δ18O
	High	21.7998
	2 S.D.	21.7201
	1 S.D.	19.9841
	Mean	18.2898
	Range	8.74969
	1 S.D.	16.5122
	2 S.D.	14.7762
	Low	13.0501
	n	255
	2. Summary of results by tooth
	PMAE 7038 RUM3							PMAE 7079 LUM3
	Sex uncertain							Male
	Pan troglodytes							Pan troglodytes
	Ganta region, Liberia							Ganta region, Liberia
		δ18O	Days	Microns					δ18O	Days	Microns
	High	21.5116	0	0				High	21.7998	0	0
	2 S.D.	20.8821	37	803.905				2 S.D.	22.593	11	155
	1 S.D.	19.4252	85	1237.25				1 S.D.	20.6021	27	540
	Mean	17.9683	158	1650.01				Mean	18.6112	156	2179
	Range	7.86677	187	1823.97				Range	8.74969	236	2577
	1 S.D.	16.5114	241	2092.62				1 S.D.	16.6203	294	2773
	2 S.D.	15.0545	295	2275.84				2 S.D.	14.6294	416	3222
	Low	13.6448	338	2462.15				Low	13.0501	444	3365
			401	2777.12						535	3670
			467	3061.22						598	3836
			566	3398.84						661	4016
			632	3611.91						703	4180
			752	4062.75						1011	5135
			806	4317
			860	4541.39
			898	4693
	3. Full δ18O datasets
	n =	144	measurements					n =	111	measurements
	Title	δ18O	± 1 s.e.	Distance				Title	δ18O	± 1 s.e.	Distance
	7038-1	18.2711	0.167274	0				79-2	20.5084	0.169575	101.98
	7038-2	18.9188	0.0923469	50.9902				79-3	20.9949	0.191945	203.961
	7038-3	19.1431	0.068325	179.053				79-4	21.2871	0.13045	304.086
	7038-4	20.228	0.107528	273.392				79-5	20.8206	0.131418	411.789
	7038-5	19.8162	0.080755	399.884				79-6	20.9562	0.136039	514.867
	7038-6	18.9108	0.141627	544.106				79-7	21.7998	0.203386	619.27
	7038-7	21.1549	0.0529506	688.328				79-8	21.2302	0.145159	721.25
	7038-8	20.5701	0.0759441	746.637				79-9	20.8889	0.167282	837.547
	7038-9	20.9326	0.0683461	804.947				79-10	20.1424	0.130199	945.25
	7038-10	20.5925	0.106193	868.978				79-11	21.5421	0.156827	1049.65
	7038-11	16.3087	0.0884191	933.009				79-12	21.7655	0.118248	1152.73
	7038-12	19.2574	0.0704804	986.861				79-13	20.9369	0.129075	1257.13
	7038-13	18.9433	0.0672785	1045.17				79-14	18.785	0.155232	1318.98
	7038-14	19.5256	0.105447	1103.48				79-15	19.5817	0.118014	1475.19
	7038-15	18.8877	0.067967	1148.2				79-16	18.295	0.195991	1579.59
	7038-16	18.5151	0.0924546	1180.22				79-17	18.0785	0.119966	1681.57
	7038-17	19.2029	0.0678774	1205.22				79-18	18.3038	0.128519	1783.55
	7038-18	17.553	0.134997	1234.37				79-19	18.7055	0.137476	1885.53
	7038-19	17.2529	0.0746066	1263.53				79-20	16.8308	0.110247	1986.03
	7038-20	18.3371	0.0824129	1297.07				79-21	18.8856	0.171636	2086.53
	7038-21	16.9017	0.0939593	1326.22				79-22	17.8425	0.14124	2122.93
	7038-22	17.6383	0.0796052	1355.38				79-23	18.3978	0.151503	2157.93
	7038-23	17.7392	0.0902751	1380.38				79-24	17.9289	0.135296	2192.93
	7038-24	17.8398	0.0563042	1401.59				79-25	18.1834	0.115672	2227.93
	7038-25	17.6622	0.0812492	1426.59				79-26	17.979	0.118015	2262.93
	7038-26	18.3892	0.0979915	1455.74				79-27	18.6357	0.14119	2297.93
	7038-27	17.7917	0.0759137	1473.77				79-28	18.2924	0.14513	2332.93
	7038-28	17.9051	0.0745789	1487.91				79-29	18.2274	0.136425	2377.93
	7038-29	17.8645	0.0912597	1506.52				79-30	18.8829	0.147091	2412.93
	7038-30	17.8244	0.0836344	1520.66				79-31	18.2766	0.135047	2447.93
	7038-31	18.5975	0.092742	1545.66				79-32	18.3997	0.155709	2484.33
	7038-32	17.6177	0.160119	1570.42				79-34	19.1033	0.127582	2555.04
	7038-33	17.2566	0.0616944	1594.83				79-35	20.0474	0.124615	2590.39
	7038-34	18.5359	0.0977478	1618.26				79-36	19.2127	0.138403	2620.39
	7038-35	18.5472	0.0742505	1634.07				79-37	19.4238	0.15021	2650.39
	7038-37	19.3078	0.0866941	1690.64				79-38	19.5987	0.194871	2680.39
	7038-38	17.6902	0.0730121	1712.27				79-39	19.2413	0.104227	2710.39
	7038-39	17.9856	0.0833674	1738.52				79-40	19.0582	0.143675	2740.39
	7038-40	19.1614	0.0721243	1760.88				79-41	18.2871	0.135115	2770.39
	7038-41	18.7755	0.0573273	1785.88				79-42	21.3902	0.144499	2802.02
	7038-42	18.3045	0.0653041	1807.1				79-43	21.0458	0.124696	2832.02
	7038-43	18.3012	0.148706	1829.46				79-44	20.8168	0.12111	2862.02
	7038-44	18.1722	0.0872235	1851.82				79-45	20.6387	0.152644	2892.02
	7038-45	17.4416	0.103062	1877.76				79-46	20.7657	0.129383	2922.02
	7038-46	18.5083	0.0847405	1900.12				79-48	21.3239	0.130732	2982.02
	7038-47	17.2178	0.174614	1926.2				79-49	21.4683	0.107442	3013.64
	7038-48	16.6666	0.0957831	1953.66				79-50	20.9893	0.14501	3043.64
	7038-49	16.6473	0.0630418	1978.66				79-51	21.299	0.148431	3075.26
	7038-50	16.9679	0.072738	2006.39				79-52	21.4225	0.105944	3106.89
	7038-51	17.989	0.0928721	2033.31				79-53	20.4471	0.181889	3138.51
	7038-53	17.6269	0.0928526	2097.21				79-54	20.7069	0.139034	3170.13
	7038-54	16.7025	0.0866491	2119.57				79-56	21.1546	0.157857	3233.38
	7038-55	16.8354	0.126417	2141.93				79-57	21.5289	0.137279	3265
	7038-56	18.1869	0.113618	2171.09				79-58	21.6216	0.112208	3296.62
	7038-57	17.6562	0.184595	2198.82				79-60	20.4136	0.0932593	3364.3
	7038-58	17.5169	0.0969464	2225.74				79-61	19.8681	0.12883	3395.92
	7038-59	18.8684	0.071899	2243.77				79-62	18.5202	0.117891	3431.98
	7038-60	18.9972	0.152818	2270.7				79-63	17.6919	0.16568	3502.69
	7038-61	19.48	0.092157	2298.43				79-64	16.7156	0.20779	3538.75
	7038-62	19.4271	0.0802348	2325				79-65	16.5733	0.169999	3567.03
	7038-63	19.4863	0.131887	2351.92				79-66	17.2186	0.15908	3589.39
	7038-64	20.579	0.0630104	2376.92				79-67	16.2816	0.109459	3621.01
	7038-65	19.8184	0.081388	2403.85				79-68	15.2134	0.167642	3649.3
	7038-66	20.2762	0.08591	2430.78				79-69	16.423	0.19822	3680.92
	7038-67	17.7397	0.150032	2461.19				79-70	14.4588	0.132602	3709.2
	7038-68	21.5044	0.101194	2488.12				79-71	16.3867	0.140847	3737.49
	7038-69	21.5116	0.091279	2513.2				79-72	14.2328	0.113474	3765.77
	7038-70	21.2542	0.0903429	2535.56				79-73	14.4303	0.142761	3794.06
	7038-71	20.7992	0.136242	2557.92				79-74	15.5182	0.16468	3816.42
	7038-72	19.5415	0.0687268	2578.53				79-75	14.6342	0.184271	3844.7
	7038-73	19.2028	0.0705718	2599.15				79-76	14.264	0.131501	3872.99
	7038-74	19.4723	0.118286	2619.76				79-77	14.0546	0.213866	3901.27
	7038-75	20.0098	0.0777121	2640.38				79-78	13.0501	0.133695	3929.55
	7038-76	19.5627	0.113958	2661.57				79-79	14.1846	0.119372	3970.79
	7038-77	19.3049	0.0879907	2686.65				79-80	16.2744	0.109224	3999.07
	7038-78	18.6319	0.102303	2710.98				79-81	17.484	0.157422	4021.43
	7038-79	17.4091	0.117194	2735.72				79-85	18.8467	0.125247	4122.72
	7038-80	17.9657	0.207771	2756.91				79-86	18.0219	0.175504	4152.72
	7038-81	18.5877	0.127962	2777.3				79-87	17.2342	0.110983	4182.72
	7038-82	17.4613	0.0989968	2797.4				79-88	19.1521	0.138903	4211
	7038-83	16.9889	0.209555	2819.96				79-89	18.2383	0.117874	4239.29
	7038-84	19.2424	0.0905967	2840.58				79-90	19.4241	0.145077	4267.57
	7038-85	18.929	0.0755171	2865.32				79-91	18.7454	0.122729	4289.93
	7038-86	18.5874	0.106165	2887.41				79-92	19.4571	0.181774	4312.29
	7038-87	18.0471	0.0807549	2912.41				79-93	19.2726	0.129374	4334.66
	7038-88	19.2402	0.0859187	2938.41				79-94	19.0201	0.137034	4357.02
	7038-89	17.7273	0.110687	2964.49				79-95	17.8065	0.132495	4385.3
	7038-90	17.4982	0.0979218	2987.05				79-96	18.6984	0.111285	4413.58
	7038-91	17.1373	0.167057	3010.13				79-98	18.3317	0.148934	4477.92
	7038-92	17.3887	0.0804477	3033.9				79-99	18.8858	0.159175	4522.65
	7038-93	17.7752	0.0834834	3058.9				79-100	18.6957	0.180554	4550.93
	7038-94	18.3425	0.0878092	3083.98				79-101	18.8423	0.147137	4579.21
	7038-95	17.9398	0.102577	3108.98				79-102	17.2865	0.117067	4607.5
	7038-96	17.7743	0.0824293	3134.06				79-103	18.3056	0.106741	4635.78
	7038-97	16.1677	0.127719	3159.14				79-104	17.9341	0.142979	4658.14
	7038-98	16.2791	0.164896	3184.14				79-105	17.6714	0.116546	4686.43
	7038-99	17.3602	0.0933578	3209.14				79-106	17.3302	0.139463	4714.71
	7038-100	16.6034	0.138921	3234.14				79-107	17.0845	0.146567	4737.07
	7038-101	16.4298	0.157141	3259.22				79-108	17.7683	0.165341	4759.43
	7038-102	17.2464	0.0919302	3284.72				79-109	17.6363	0.1448	4781.79
	7038-103	16.3986	0.154627	3310.04				79-110	18.6254	0.13527	4804.15
	7038-104	16.0355	0.160409	3335.12				79-111	17.4225	0.169278	4826.52
	7038-105	17.1656	0.0992082	3360.12				79-112	18.2836	0.150416	4848.88
	7038-106	17.9347	0.0649648	3385.2				79-113	16.3156	0.138847	4877.16
	7038-107	17.9248	0.124736	3410.28				79-116	17.4773	0.140242	4944.24
	7038-108	17.2553	0.0833065	3435.36				79-117	16.049	0.129127	4966.6
	7038-109	18.121	0.0914054	3460.36				79-118	19.8539	0.114331	4988.96
	7038-110	17.461	0.0754204	3485.67				79-119	20.6722	0.168304	5011.32
	7038-111	17.3942	0.0811121	3510.75				79-120	18.0917	0.133085	5033.69
	7038-112	16.8478	0.0809832	3535.75				79-121	18.7639	0.121911	5056.05
	7038-113	16.2621	0.137426	3560.75				79-122	18.7303	0.131629	5084.33
	7038-114	16.3454	0.113164	3585.75
	7038-115B	17.4108	0.0914537	3612.59
	7038-120	17.6786	0.103636	3791.21
	7038-121	17.246	0.125138	3821.28
	7038-122	18.4851	0.120673	3851.28
	7038-123	18.1149	0.145884	3881.35
	7038-124	17.3846	0.141825	3911.35
	7038-125	18.6165	0.0829991	3941.61
	7038-126	19.5225	0.112725	3971.68
	7038-127	19.3577	0.0909821	4001.74
	7038-128	19.0496	0.128651	4032.01
	7038-129	18.1285	0.143681	4062.27
	7038-130	18.0865	0.138847	4093.08
	7038-131	18.2935	0.1218	4123.08
	7038-132	17.7658	0.083435	4153.15
	7038-133	17.6744	0.0900329	4183.41
	7038-134	17.1872	0.0989317	4214.01
	7038-135	16.6835	0.153657	4240.93
	7038-136	15.5399	0.201509	4270.93
	7038-137	16.2082	0.16659	4301.98
	7038-138	14.6998	0.0865777	4332.05
	7038-139	14.1073	0.0828585	4362.11
	7038-140	15.7506	0.140376	4392.11
	7038-141	16.3387	0.112885	4422.71
	7038-142	16.1226	0.0916978	4452.71
	7038-143	13.6448	0.111761	4483.76
	7038-144	14.465	0.105457	4514.56
	7038-145	15.4506	0.0900518	4545.16
	7038-146	15.9984	0.113214	4575.75
	7038-147	16.2171	0.225056	4605.82
	7038-148	15.5778	0.129454	4637.44
	7038-149	15.9974	0.0917943	4668.03
	7038-150	15.7956	0.105562	4693.35
	*Note: Alphabetical spot suffixes denote measurements made later in measurement sequence

## Sheet: Dataset S3
	Supplemental Information for: Fine-Scaled Climate Variation in Equatorial Africa Revealed by Modern and Fossil Primate Teeth Daniel R. Green 1*, Janaina N. Ávila 2, Susanne Cote 3, Wendy Dirks 4, Daeun Lee 5, Christopher J. Poulsen 4, Ian S. Williams 6, Tanya M. Smith 2,7 1 Department of Human Evolutionary Biology, Harvard University, 2 Griffith Centre for Social and Cultural Research, Griffith U…
	1. Summary of results from taxon
	Afropithecus
		δ18O
	High	26.8747
	2 S.D.	26.6205
	1 S.D.	24.4614
	Mean	22.1309
	Range	8.39999
	1 S.D.	20.1431
	2 S.D.	17.984
	Low	18.4747
	n	248
	2. Summary of results from each molar
	87 LLM2 (KNM-WT 17024)							76 RLM2 (KNM-WT 24300)
	Afropithecus turkanensis							Afropithecus turkanensis
	Kalodirr, Kenya							Kalodirr, Kenya
		δ18O	Days	Microns					δ18O	Days	Microns
	High	21.7999	0	0				High	26.8747	0	0
	2 S.D.	21.7392	103	1810				2 S.D.	26.293	48	850
	1 S.D.	20.969	177	2209				1 S.D.	25.1779	80	1272
	Mean	20.1989	255	2749				Mean	24.0629	538	3275
	Range	3.32516	344	3224				Range	5.46317	818	4039
	1 S.D.	19.4287	566	3829				1 S.D.	22.9478	918	4377
	2 S.D.	18.6585	804	4620				2 S.D.	21.8327	1018	4789
	Low	18.4747	916	5246				Low	21.4116	1178	5456
			986	5378
	3. SHRIMP data from each molar
	n =	113	measurements					n =	135	measurements
	Title	δ18O	± 1 s.e.	Distance				Title	δ18O	± 1 s.e.	Distance
	087-1	21.3846	0.313936	0				076-1	23.5608	0.401846	0
	087-2	21.6126	0.255465	88.4081				076-2	23.4982	0.20011	98.4886
	087-3	21.7999	0.936369	182.748				076-3	24.0329	0.19678	197.484
	087-4	21.2619	0.284068	282.287				076-4	23.1767	0.300474	297.923
	087-5	21.5459	0.212516	378.495				076-5	23.1222	0.460238	398.997
	087-6	20.8487	0.205994	454.653				076-6	22.9209	0.226122	508.833
	087-7	21.4564	0.209776	550.172				076-7	22.5795	0.208828	598.833
	087-8	21.1966	0.49604	634.481				076-8	22.5676	0.457392	706.648
	087-9	20.4013	0.243832	725.717				076-9	21.6338	0.215712	811.643
	087-10	20.1578	0.375623	837.521				076-10	21.6941	0.23444	896.047
	087-11	20.2377	0.702949	938.913				076-11	21.7179	0.356523	996.047
	087-12	20.2996	0.223215	1037.4				076-12	22.2335	0.234648	1060.45
	087-13	20.0012	0.820413	1123.42				076-13	22.081	0.223152	1130.91
	087-14	19.567	0.269693	1201.53				076-14	22.6064	0.242211	1207.07
	087-15	19.6	0.292946	1278.49				076-15	22.7096	0.206392	1290.42
	087-16	19.3992	0.200519	1350.61				076-16	22.8714	0.295203	1371.04
	087-17	19.5942	0.167952	1422.72				076-17	23.5819	0.379279	1407.1
	087-18	19.2524	0.277678	1508.74				076-18	23.565	0.257138	1443.15
	087-19	19.4889	0.291812	1589.36				076-19	24.0601	0.280284	1474.2
	087-20	19.2855	0.294535	1634.08				076-20	24.1527	0.331363	1512.62
	087-21	19.8135	0.20329	1670.14				076-21	24.5267	0.284556	1546.62
	087-22	19.6007	0.2452	1714				076-22	24.5144	0.327766	1578.87
	087-23	19.5914	0.352076	1757.91				076-23	23.6051	0.426523	1614.92
	087-24	19.3653	0.29065	1802.86				076-24	24.1345	0.209991	1647.24
	087-25	20.3083	0.802499	1844.04				076-25	24.0968	0.602528	1705.65
	087-25B	20.4071	0.282049	1867.36				076-26	24.4279	0.246706	1738.75
	087-26	19.9091	0.88692	1888.9				076-27	24.2939	0.271555	1774.81
	087-27	20.5715	0.458875	1937.28				076-28	24.3573	0.444205	1815.85
	087-28	20.5053	0.262454	1979.32				076-29	25.2128	0.172563	1851.9
	087-29	20.2379	0.264077	2037.63				076-30	25.3458	0.398584	1887.96
	087-30	20.6381	0.290114	2091.49				076-31	24.4171	0.360558	1927.96
	087-31	20.4857	0.303896	2143.98				076-33	23.5632	0.355588	1967.96
	087-32	20.3696	0.294944	2183.43				076-34	23.8379	0.311927	2006.79
	087-33	19.8805	0.192743	2239				076-35	24.256	0.181621	2052.13
	087-34	20.3089	0.221871	2319.45				076-36	23.8275	0.323775	2093.36
	087-35	20.9389	0.431811	2369.45				076-37	23.043	0.317115	2130.57
	087-36	20.9485	0.347102	2426.75				076-38	23.3093	0.282797	2166.62
	087-37	20.7011	0.361317	2490.57				076-39	23.1802	0.270856	2203.5
	087-38	20.4881	0.654299	2524.63				076-40	23.2013	0.285098	2247.36
	087-39	21.0132	0.416993	2575.62				076-41	23.1494	0.218921	2283.42
	087-40	20.6827	0.185065	2618.56				076-42	22.9589	0.187703	2316.22
	087-41	20.656	0.249278	2661.36				076-43	22.993	0.285956	2352.28
	087-42	20.969	0.345303	2700.19				076-44	23.1618	0.474024	2380.56
	087-43	20.8719	0.187963	2750.19				076-45	22.9532	0.257872	2414.97
	087-44	20.6561	0.412268	2787.07				076-46	23.0402	0.676623	2464.97
	087-45	20.6368	0.200947	2815.35				076-47	24.3653	0.295997	2500.58
	087-46	20.6518	0.838808	2851.41				076-48	24.6462	0.286048	2538.32
	087-47	20.3869	0.372561	2888.29				076-49	24.2035	0.240475	2611.91
	087-48	20.9281	0.206098	2926.5				076-50	23.8892	0.261675	2647.96
	087-49	20.7992	0.278217	2954.78				076-51	24.0288	0.207759	2687.66
	087-50	20.9123	0.352072	3004.78				076-52	24.3065	0.310105	2723.72
	087-51	20.8428	0.358924	3040.84				076-53	24.4083	0.33761	2759.77
	087-52	20.3298	0.226672	3069.26				076-54	24.7736	0.437272	2800.96
	087-53	20.4912	0.32084	3097.55				076-55	25.0913	0.254234	2832.01
	087-54	20.6725	0.219069	3131.55				076-56	24.5459	0.223438	2867.61
	087-55	20.0518	0.349798	3167.6				076-57	25.9407	0.446739	2903.67
	087-56	20.732	0.266872	3186.47				076-58	25.6299	0.243219	2939.05
	087-57	20.6673	0.263483	3208.83				076-59	24.6206	0.249746	2970.68
	087-58	20.8783	0.581901	3231.19				076-60	25.5785	0.523324	3006.73
	087-59	20.5587	0.463473	3253.55				076-61	25.2646	0.348749	3042.79
	087-60	20.2653	0.541373	3277.64				076-62	24.9789	0.214661	3081
	087-61	21.4954	0.395135	3303.25				076-63	25.4632	0.475502	3119.83
	087-62	20.8239	0.267527	3324.13				076-64	25.6176	0.21599	3162.02
	087-63	20.3935	0.240077	3352.41				076-65	25.6194	0.283624	3196.02
	087-64	20.458	0.940218	3374.77				076-66	24.8395	0.212702	3290.87
	087-65	21.6546	0.606133	3396.41				076-67B	23.9062	0.175247	3345.41
	087-66	21.2403	0.215934	3420.82				076-68	24.4355	0.26463	3367.77
	087-67	20.7615	0.238761	3443.18				076-69	24.5564	0.286528	3397.5
	087-68	20.9717	0.237648	3460.15				076-70	24.8583	0.200007	3419.86
	087-69	20.9487	0.283727	3482.51				076-71	24.9608	0.805042	3448.15
	087-70	21.2723	0.210288	3505.32				076-72	25.5314	0.295296	3473.76
	087-71	20.8712	0.811057	3524.18				076-73	24.1165	0.443344	3502.19
	087-72	20.7568	0.241919	3546.54				076-74	23.782	0.238777	3525.51
	087-73	20.8328	0.313795	3568.18				076-75	23.5763	0.478746	3548.83
	087-74	20.6429	0.271316	3590.54				076-76	23.9919	0.439088	3577.12
	087-75	20.6367	0.262596	3613.86				076-77	24.1403	0.232699	3598.75
	087-76	19.9233	0.335677	3642.15				076-78	23.7041	0.475469	3620.38
	087-77	20.2226	0.324103	3666.56				076-79	24.0859	0.486919	3642.75
	087-78	19.4801	0.207728	3688.92				076-80	24.133	0.29232	3682.75
	087-79	19.336	0.34136	3717.21				076-81	24.3934	0.221029	3706.91
	087-80	19.4498	0.228894	3739.57				076-82	23.9057	0.300586	3724.12
	087-81	19.7477	0.311958	3767.99				076-83	25.3353	0.23258	3748.2
	087-82	19.8985	0.304254	3790.35				076-84	25.2549	0.20207	3769.74
	087-83B	20.4768	0.211345	3878.95				076-85	24.3296	0.301536	3794.15
	087-83C	20.2187	0.343564	3906.74				076-86	24.0454	0.164709	3813.85
	087-83D	20.9925	0.52775	4199.27				076-87	23.1073	0.273573	3831.06
	087-83F	20.3325	0.165449	4241.2				076-88	22.6909	0.191748	3849.49
	087-83G	19.7842	0.205744	4262.74				076-89	22.9352	0.238178	3871.13
	087-84	19.4116	0.307604	4623.59				076-90	22.5071	0.250963	3908.86
	087-85	20.0771	0.336148	4643.69				076-91	21.5633	0.797348	3932.19
	087-86	20.054	0.422625	4666.05				076-92	21.6861	0.237957	3954.55
	087-87	19.48	0.276893	4686.93				076-93	21.4116	0.2365	3978.96
	087-88	19.4505	0.602847	4707.81				076-94	21.4832	0.243492	4001.32
	087-89	19.4168	0.465397	4728.69				076-95	22.9066	0.247956	4024.65
	087-90	19.6816	0.350918	4751.05				076-96	23.7944	0.386587	4049.06
	087-91	19.6938	0.323479	4773.14				076-97	23.8254	0.303436	4070.69
	087-92	19.427	0.505385	4797.23				076-98	23.5197	0.312319	4089.13
	087-93	19.344	0.28816	4819.32				076-99	24.6284	0.432337	4110.01
	087-94	19.5609	0.504833	4841.41				076-100	25.4476	0.355723	4130.41
	087-95	19.116	0.255765	4863.5				076-101	25.2745	0.503051	4152.77
	087-96	19.306	0.266615	4885.5				076-102	26.8747	0.901828	4175.57
	087-97	19.4106	0.461151	4907.86				076-103	26.51	0.406656	4197.11
	087-98	18.6997	0.500211	4929.86				076-104	25.9418	0.231382	4218.65
	087-99	18.5697	0.291018	4950.26				076-105	25.354	0.308166	4252.18
	087-100	18.8579	0.248539	4971.8				076-106	25.3858	0.250676	4284.49
	087-101	19.3178	0.424679	4992.19				076-107	24.6228	0.623768	4316.8
	087-102	19.0102	0.34581	5014.19				076-108	24.2357	0.452017	4348.42
	087-103	19.0147	0.286232	5058.37				076-109	24.7679	0.765448	4379.02
	087-104	18.9943	0.201944	5101.13				076-110	24.8368	0.518767	4409.28
	087-105	18.4747	0.317965	5143.13				076-111	25.8816	0.508847	4439.55
	087-106	18.8116	0.297516	5185.56				076-112	25.2256	0.256036	4469.62
	087-107	18.635	0.233865	5225.61				076-113	25.2506	0.225767	4500.21
	087-108	18.917	0.377108	5265.66				076-114	24.5663	0.336512	4541.44
								076-115	25.1056	0.229999	4571.17
	*Note: Alphabetical spot suffixes denote measurements made later in measurement sequence							076-116	25.3127	0.19528	4601.24
								076-117	25.2416	0.228807	4631.31
								076-118	25.4033	0.32903	4661.37
								076-119	25.3974	0.3394	4691.44
								076-120	25.2645	0.223564	4721.44
								076-121	24.8325	0.288622	4754
								076-122	24.0266	0.231608	4785.62
								076-123	23.3225	0.360535	4816.21
								076-124	23.2739	0.302207	4848.46
								076-125	23.7357	0.317343	4878.73
								076-126	23.5169	0.232875	4908.99
								076-127	23.0146	0.510259	4939.06
								076-128	22.711	0.70686	4969.13
								076-129	22.9364	0.249007	5029.66
								076-130	23.9196	0.265891	5061.91
								076-131	23.9212	0.392716	5094.47
								076-132	23.6025	0.219292	5126.09
								076-133	23.7496	0.401569	5186.39
								076-134	24.3666	0.208698	5216.45
								076-135	25.1882	0.415414	5246.45
								076-136	25.7821	0.254544	5278.45

## Sheet: Dataset S4
	Supplemental Information for: Fine-Scaled Climate Variation in Equatorial Africa Revealed by Modern and Fossil Primate Teeth Daniel R. Green 1*, Janaina N. Ávila 2, Susanne Cote 3, Wendy Dirks 4, Daeun Lee 5, Christopher J. Poulsen 4, Ian S. Williams 6, Tanya M. Smith 2,7 1 Department of Human Evolutionary Biology, Harvard University, 2 Griffith Centre for Social and Cultural Research, Griffith U…
	Kalodirr herbivore oxygen isotope measurements
		Full dataset											Specimens with stratigraphic control
			δ18O VPDB	VSMOW-PO4	means:	VSMOW-PO4								δ18O VPDB	VSMOW-PO4
		High	-0.0767143	22.534	Anthracotheriidae	17.8871							High	-0.582714	22.0124
		1 S.D.	-1.92243	20.6314	Deinotheriidae	18.4719							2 S.D.	-0.673622	21.9187
		Mean	-3.56494	18.9382	Giraffidae	19.6859							1 S.D.	-2.33373	20.2074
		Range	7.814	8.05514	Gomphotheriidae	18.5							Mean	-3.99384	18.496
		1 S.D.	-5.20745	17.245	Rhinocerotidae	19.7106							Range	7.308	7.53352
		1 S.D.	-6.84996	15.5518	Sanitheriidae	18.4878							1 S.D.	-5.65395	16.7847
		Low	-7.89071	14.4789	Suidae	19.8411							1 S.D.	-7.31406	15.0734
					Titanohyracidae	19.7871							Low	-7.89071	14.4789
					Tragulidae	18.4513
	Sample #	Accesion #	δ18O VPDB	VSMOW-PO4	Family	Genus	Species			Locality	Sample Number	Specimen Number	Field Loc	VPDB-CO3	VSMOW-PO4	family	genus	Strat Position
	JK-2016-07	KNM-WK-16919	-3.7388	18.7589	Anthracotheriidae	Brachyodus	aequatorialis			KAL	JK-2016-12	KNM-WK 16924	648	-6.8838	15.5169	Anthracotheriidae	Sivameryx	Low
	JK-2016-08	KNM-WK-18125	-0.2658	22.3391	Anthracotheriidae	Brachyodus	aequatorialis			KAL	JK-2016-04	KNM-WK 71077	08-28	-1.1128	21.466	Rhinocerotidae		Low
	JK-2016-09	KNM-WK-16943D	-3.37371	19.1353	Anthracotheriidae	Brachyodus	aequatorialis			KAL	SC-2017-14A	KNM-WK 64767	16-161	-6.54386	15.8673	Rhinocerotidae		Low
	JK-2016-10	KNM-WK-18202	-4.27871	18.2024	Anthracotheriidae	Sivameryx	africanus			KAL	SC-2017-44	KNM-WK-17075B	647	-3.48457	19.021	Suidae	Namachoerus	Low
	JK-2016-12	KNM-WK-16924	-6.8838	15.5169	Anthracotheriidae	Sivameryx	africanus			KAL	SC-2017-46	KNM-WK-16977	693 (same as 647)	-1.69757	20.8632	Suidae	Namachoerus	Low
	JK-2016-22	KNM-WK-16963B	-5.284	17.1661	Anthracotheriidae	Sivameryx	africanus			KAL	SC-2017-29A	KNM-WK 64768	15-185	-4.54686	17.9259	Deinotheriidae	Prodeinotherium	Middle
	JK-2016-23(RUN2)	KNM-WK-18129	-7.89071	14.4789	Anthracotheriidae	Sivameryx	africanus			KAL	SC-2016-01	KNM-WK 71280	08-03	-4.85971	17.6034	Gomphotheriidae		Middle
	SC-2017-20	KNM-WK 64761	-4.961	17.499	Anthracotheriidae	Brachyodus	aequatorialis			KAL	SC-2016-04	KNM-WK 71078	08-10	-2.40571	20.1332	Gomphotheriidae		Middle
	SC-2016-28	KNM-WK-17083	-2.40071	20.1383		Walangania	africanus			KAL	SC-2016-05	KNM-WK 71075	08-21	-5.93271	16.4973	Gomphotheriidae		Middle
	SC-2016-06	KNM-WK-16920	-3.48771	19.0178	Deinotheriidae	Prodeinotherium	hobleyi			KAL	SC-2017-08A	KNM-WK 64779	15-186	-5.10686	17.3487	Gomphotheriidae		Middle
	SC-2017-29A	KNM-WK 64768	-4.54686	17.9259	Deinotheriidae	Prodeinotherium	hobleyi			KAL	SC-2017-09A	KNM-WK 64784	16-138	-3.95586	18.5352	Gomphotheriidae		Middle
	SC-2016-13	KNM-WK-17126	-2.48271	20.0538	Giraffidae	Canthumeryx	sirtensis			KAL	JK-2016-03	KNM-WK 71074	08-20	-2.7558	19.7723	Rhinocerotidae		Middle
	SC-2016-14	KNM-WK-18199C	-4.59771	17.8735	Giraffidae	Canthumeryx	sirtensis			KAL	SC-2017-15	KNM-WK 64756	16-42	-2.814	19.7123	Giraffidae	Canthumeryx	Mid-Upper
	SC-2016-16	KNM-WK-18135	-0.582714	22.0124	Giraffidae	Canthumeryx	sirtensis			KAL	SC-2016-02	KNM-WK 71281	08-04	-2.89971	19.6239	Gomphotheriidae		Mid-Upper
	SC-2016-17(RUN2)	KNM-WK-16967	-3.72071	18.7776	Giraffidae	Canthumeryx	sirtensis			KAL	SC-2017-07A	KNM-WK 64776	15-174	-2.60586	19.9268	Gomphotheriidae		Mid-Upper
	SC-2017-15	KNM-WK 64756	-2.814	19.7123	Giraffidae	Canthumeryx	sirtensis			KAL	SC-2017-28A	KNM-WK 64777	15-181	-3.00386	19.5166	Gomphotheriidae		Mid-Upper
	SC-2016-01	KNM-WK 71280	-4.85971	17.6034	Gomphotheriidae					KAL	SC-2017-32	KNM-WK 64783	16-104	-5.0295	17.4284	Gomphotheriidae		Mid-Upper
	SC-2016-02	KNM-WK 71281	-2.89971	19.6239	Gomphotheriidae					KAL	JK-2016-14	KNM-WK 71076	08-31	-3.5388	18.9651	Sanitheriidae	Diamantohyus	Mid-Upper
	SC-2016-04	KNM-WK 71078	-2.40571	20.1332	Gomphotheriidae					KAL	SC-2017-48	KNM-WK 71283	08-32	-4.37071	18.1075	Tragulidae	Dorcatherium	Mid-Upper
	SC-2016-05	KNM-WK 71075	-5.93271	16.4973	Gomphotheriidae					KAL	SC-2017-19	KNM-WK 64750	16-101	-6.558	15.8527	Tragulidae	Dorcatherium	Mid-Upper
	SC-2016-07	KNM-WK-16926B	-2.04971	20.5002	Gomphotheriidae	Protanancus	macinnesi			KAL	SC-2017-20	KNM-WK 64761	16-156	-4.961	17.499	Anthracotheriidae	Brachyodus	Upper
	SC-2016-08	KNM-WK-17005	-5.39171	17.055	Gomphotheriidae	Protanancus	macinnesi			KAL	SC-2017-31A	KNM-WK 64785C	16-160	-4.2975	18.183	Gomphotheriidae		Upper
	SC-2016-12	KNM-WK-17138	-4.33171	18.1477	Gomphotheriidae					KAL	SC-2017-10A	KNM-WK 64763A	15-12	-5.27186	17.1786	Rhinocerotidae		Upper
	SC-2017-07A	KNM-WK 64776	-2.60586	19.9268	Gomphotheriidae					KAL	JK-2016-16	KNM-WK 17049	649	-3.9658	18.5249	Sanitheriidae	Diamantohyus	Upper
	SC-2017-08A	KNM-WK 64779	-5.10686	17.3487	Gomphotheriidae					KAL	SC-2017-24	KNM-WK 64758	16-39	-2.64457	19.8869	Suidae	Namachoerus	Upper
	SC-2017-09A	KNM-WK 64784	-3.95586	18.5352	Gomphotheriidae					KAL	SC-2016-27	KNM-WK 16975B	681 (same as 650)	-4.78171	17.6838	Tragulidae	Dorcatherium	Upper
	SC-2017-28A	KNM-WK 64777	-3.00386	19.5166	Gomphotheriidae					KAL-L	JK-2016-23(RUN2)	KNM-WK 18129	952	-7.89071	14.4789	Anthracotheriidae	Sivameryx	Kanukurinya
	SC-2017-31A	KNM-WK 64785C	-4.2975	18.183	Gomphotheriidae					KAL-L	SC-2016-16	KNM-WK 18135	959	-0.582714	22.0124	Giraffidae	Canthumeryx	Kanukurinya
	SC-2017-32	KNM-WK 64783	-5.0295	17.4284	Gomphotheriidae					KAL-L	SC-2016-14	KNM-WK 18199C	1023	-4.59771	17.8735	Giraffidae	Canthumeryx	Kanukurinya
	JK-2016-01	KNM-WK-18391	-0.4858	22.1123	Rhinocerotidae					KAL-L	SC-2017-39	KNM-WK-18104A	950	-3.55857	18.9447	Titanohyracidae	Afrohyrax	Kanukurinya
	JK-2016-02	KNM-WK-17007C	-2.0788	20.4702	Rhinocerotidae					KAL-L	SC-2017-40	KNM-WK-18066	963	-3.58371	18.9188	Titanohyracidae	Afrohyrax	Kanukurinya
	JK-2016-03	KNM-WK 71074	-2.7558	19.7723	Rhinocerotidae					KAL-L	SC-2016-21	KNM-WK 18079	955	-2.39371	20.1455	Tragulidae	Dorcatherium	Kanukurinya
	JK-2016-04	KNM-WK 71077	-1.1128	21.466	Rhinocerotidae					KAL-L	SC-2017-43	KNM-WK-18200	997	-3.16057	19.355	Tragulidae	Dorcatherium	Kanukurinya
	JK-2016-05	KNM-WK-46450	-1.4608	21.1072	Rhinocerotidae
	SC-2017-10A	KNM-WK 64763A	-5.27186	17.1786	Rhinocerotidae
	SC-2017-14A	KNM-WK 64767	-6.54386	15.8673	Rhinocerotidae
	JK-2016-14	KNM-WK 71076	-3.5388	18.9651	Sanitheriidae	Diamantohyus	africanus
	JK-2016-15	KNM-WK-17097B	-2.5998	19.9331	Sanitheriidae	Diamantohyus	africanus
	JK-2016-16	KNM-WK-17049	-3.9658	18.5249	Sanitheriidae	Diamantohyus	africanus
	JK-2016-17	KNM-WK-17128	-3.75171	18.7456	Sanitheriidae	Diamantohyus	africanus
	JK-2016-18	KNM-WK-18204	-5.652	16.7867	Sanitheriidae	Diamantohyus	africanus
	SC-2017-45	KNM-WK 18108E	-4.50257	17.9716	Sanitheriidae	Diamantohyus	africanus
	JK-2016-19(RUN2)	KNM-WK-17131A	-1.75571	20.8032	Suidae	Kenyasus	rusingensis
	JK-2016-20	KNM-WK-17127	-1.98	20.572	Suidae	Libycochoerus	jeanelli
	JK-2016-24	KNM-WK-17088	-5.802	16.6321	Suidae	Kenyasus	rusingensis
	SC-2017-24	KNM-WK 64758	-2.64457	19.8869	Suidae	Namachoerus	moruoroti
	SC-2017-44	KNM-WK-17075B	-3.48457	19.021	Suidae	Namachoerus	moruoroti
	SC-2017-46	KNM-WK-16977	-1.69757	20.8632	Suidae	Namachoerus	moruoroti
	SC-2017-47	KNM-WK-17084	-1.45871	21.1094	Suidae	Namachoerus	moruoroti
	SC-2017-36	KNM-WK-18105A	-2.01057	20.5405	Titanohyracidae	Afrohyrax	championi
	SC-2017-37	KNM-WK-16990B	-4.64257	17.8273	Titanohyracidae	Afrohyrax	championi
	SC-2017-38	KNM-WK-16925A	-2.72757	19.8014	Titanohyracidae	Afrohyrax	championi
	SC-2017-39	KNM-WK-18104A	-3.55857	18.9447	Titanohyracidae	Afrohyrax	championi
	SC-2017-40	KNM-WK-18066	-3.58371	18.9188	Titanohyracidae	Afrohyrax	championi
	SC-2017-41(RUN2)	KNM-WK-18206B	-0.0767143	22.534	Titanohyracidae	Afrohyrax	championi
	SC-2017-42	KNM-WK-17125D	-2.59	19.9432	Titanohyracidae	Afrohyrax	championi
	SC-2016-20	KNM-WK-18096	-3.29971	19.2116	Tragulidae	Dorcatherium	chappuisi
	SC-2016-21	KNM-WK-18079	-2.39371	20.1455	Tragulidae	Dorcatherium	chappuisi
	SC-2016-23	KNM-WK-16987A	-3.44571	19.0611	Tragulidae	Dorcatherium	pigotti
	SC-2016-24	KNM-WK-17111	-3.54971	18.9539	Tragulidae	Dorcatherium	pigotti
	SC-2016-25	KNM-WK-17101	-5.26171	17.189	Tragulidae	Dorcatherium	chappuisi
	SC-2016-27	KNM-WK-16975B	-4.78171	17.6838	Tragulidae	Dorcatherium	chappuisi
	SC-2017-17	KNM-WK 64752	-3.551	18.9525	Tragulidae	Dorcatherium	chappuisi
	SC-2017-19	KNM-WK 64750	-6.558	15.8527	Tragulidae	Dorcatherium	chappuisi
	SC-2017-43	KNM-WK-18200	-3.16057	19.355	Tragulidae	Dorcatherium	chappuisi
	SC-2017-48	KNM-WK 71283	-4.37071	18.1075	Tragulidae	Dorcatherium	pigotti
